# Supplementary material for: Clinical Characteristics and Influencing Factors of Feeding Intolerance After Surgery for Neonatal Necrotizing Enterocolitis
Source: Children (Basel). 2025 Jan 24;12(2):127. doi: 10.3390/children12020127 (PMC11854438; doi:10.3390/children12020127)
Supplement: Supplementary file 1 [file children-12-00127-s001.zip]

Archive with 1 entries (1 files):
- children-3423520-supplementary.pdf
